# Supplementary material for: An endogenous promoter LpSUT2 discovered in duckweed: a promising transgenic tool for plants
Source: Front Plant Sci. 2024 Apr 3;15:1368284. doi: 10.3389/fpls.2024.1368284 (PMC11025394; doi:10.3389/fpls.2024.1368284)
Supplement: Supplementary file 1 [file DataSheet_1.zip]

Archive with 4 entries (4 files):
- supplementary Table2.xlsx
- Supplementary Figure1.tif
- Supplementary Figure2.tif
- Supplementary information.pdf
