# Supplementary material for: An endogenous promoter LpSUT2 discovered in duckweed: a promising transgenic tool for plants
Source: Front Plant Sci. 2024 Apr 3;15:1368284. doi: 10.3389/fpls.2024.1368284 (PMC11025394; doi:10.3389/fpls.2024.1368284)
Supplement: Supplementary file 1 [file DataSheet_1.zip › supplementary Table2.xlsx]

## Sheet: Sheet1
Supplementary Table 2 Analysis of the cis-acting elements of the promoters by plantCARE database.
Site Name	Sequence	Number					Function
		35S	LpSUT2	Actin1	Ubi1	SAG12
A-box/Box II	CCGTCC/TCCGTGTACCA	0	4	0	1	0	Cis-acting regulatory element
ABRE	ACGTG/GCCGCGTGGC/CACGTG/ACGTG/ACGTG	1	4	3	2	0	Cis-acting element involved in the abscisic acid responsiveness
ARE	AAACCA	0	2	1	2	0	Cis-acting regulatory element essential for the anaerobic induction
Box-4	ATTAAT	0	1	0	2	3	Part of a conserved DNA module involved in light responsiveness
CAAT-box	CAAT/CAAAT/CCAAT	11	20	21	11	38	Common cis-acting element in promoter and enhancer regions
CAT-box	GCCACT	0	1	0	0	0	Cis-acting regulatory element related to meristem expression
CCAAT-box	CAACGG	0	1	1	1	0	MYBHv1 binding site
CGTCA-motif	CGTCA	3	1	1	1	0	Cis-acting regulatory element involved in the MeJA-responsiveness
G-Box	CACGTT/CACGTG/TACGTG/CACGAC/CACGTC	2	3	3	3	0	Cis-acting regulatory element involved in light responsiveness
LAMP-element	CTTTATCA	0	1	0	0	0	Part of a light responsive element
Sp1	GGGCGG	0	1	0	2	0	Light responsive element
TATA-box	TATAAA/TAAAGATT/TATA/TATAA/TATAAAA/TACAAAA/TATATA/ATATAA	1	5	9	18	29	Core promoter element around -30 of transcription start
TCCC-motif	TCTCCCT	0	1	0	0	0	Part of a light responsive element
TGACG/CGTCA-motif	TGACG	3	2	1	1	0	Cis-acting regulatory element involved in the MeJA-responsiveness
AuxRR-core	GGTCCAT	1	0	0	1	0	Cis-acting regulatory element involved in auxin responsiveness
GC-motif	CCCCCG	1	0	0	1	0	Enhancer-like element involved in anoxic specific inducibility
As-1	TGACG	1	1	1	1	0	Transcriptional activator
TCT/TCCC-motif	TCTTAC/TCTCCCT	1	1	1	2	2	Part of a light responsive element
TC-rich repeats	ATTCTCTAAC/GTTTTCTTAC	0	0	0	3	0	Cis-acting element involved in defense and stress responsiveness
GT1/GA/GATA-motif	GGTTAAT/ATAGATAA/AAGGATAAGG	0	0	3	3	2	Light responsive element
Box 4	ATTAAT	0	0	0	2	3	Part of a conserved DNA module involved in light responsiveness
O2-site	GATGATGTGG	0	1	2	3	0	Cis-acting regulatory element involved in zein metabolism regulation
TGA-box	TGACGTAA	1	0	0	2	0	Part of an auxin-responsive element
